# Supplementary material for: Construction of pyrroles, furans and thiophenes via intramolecular cascade desulfonylative/dehydrogenative cyclization of vinylidenecyclopropanes induced by NXS (X = I or Br)
Source: Chem Sci. 2023 Jun 13;14(28):7648–55. doi: 10.1039/d3sc01542d (PMC10355115; doi:10.1039/d3sc01542d)
Supplement: SC-014-D3SC01542D-s002 [file SC-014-D3SC01542D-s002.cif]

# Electronic Supplementary Material (ESI) for Chemical Science.
# This journal is © The Royal Society of Chemistry 2023

####################################################################### 
# 
# This file contains crystal structure data downloaded from the 
# Cambridge Structural Database (CSD) hosted by the Cambridge 
# Crystallographic Data Centre (CCDC).
# 
# Full information about CCDC data access policies and citation 
# guidelines are available at http://www.ccdc.cam.ac.uk/access/V1 
# 
# Audit and citation data items may have been added by the CCDC. 
# Please retain this information to preserve the provenance of 
# this file and to allow appropriate attribution of the data. 
# 
#######################################################################

data_mo_d8v21344_0m
_database_code_depnum_ccdc_archive 'CCDC 2083431'
loop_
_audit_author_name
_audit_author_address
'Min Shi'
;Shanghai Institute of Organic Chemistry
China
;
_audit_update_record             
;
2021-05-13 deposited with the CCDC.	2023-06-23 downloaded from the CCDC.
;

_audit_creation_method           SHELXL-2013
_chemical_name_systematic        
; 
 ? 
;
_chemical_name_common            ?
_chemical_melting_point          ?
_chemical_formula_moiety         ?
_chemical_formula_sum            'C11 H14 I3 N'
_chemical_formula_weight         540.93

loop_
_atom_type_symbol
_atom_type_description
_atom_type_scat_dispersion_real
_atom_type_scat_dispersion_imag
_atom_type_scat_source
C C 0.0033 0.0016 'International Tables Vol C Tables 4.2.6.8 and 6.1.1.4'
H H 0.0000 0.0000 'International Tables Vol C Tables 4.2.6.8 and 6.1.1.4'
I I -0.4742 1.8119 'International Tables Vol C Tables 4.2.6.8 and 6.1.1.4'
N N 0.0061 0.0033 'International Tables Vol C Tables 4.2.6.8 and 6.1.1.4'

_space_group_crystal_system      triclinic
_space_group_IT_number           2
_space_group_name_H-M_alt        'P -1'
_space_group_name_Hall           '-P 1'

_shelx_space_group_comment       
; 
The symmetry employed for this shelxl refinement is uniquely defined 
by the following loop, which should always be used as a source of 
symmetry information in preference to the above space-group names. 
They are only intended as comments. 
;

loop_
_space_group_symop_operation_xyz
'x, y, z'
'-x, -y, -z'

_cell_length_a                   8.6649(8)
_cell_length_b                   8.8569(8)
_cell_length_c                   9.8661(9)
_cell_angle_alpha                84.893(3)
_cell_angle_beta                 88.222(3)
_cell_angle_gamma                84.477(3)
_cell_volume                     750.47(12)
_cell_formula_units_Z            2
_cell_measurement_temperature    293(2)
_cell_measurement_reflns_used    7988
_cell_measurement_theta_min      4.638
_cell_measurement_theta_max      54.720

_exptl_crystal_description       prismatic
_exptl_crystal_colour            brown
_exptl_crystal_density_meas      ?
_exptl_crystal_density_method    ?
_exptl_crystal_density_diffrn    2.394
_exptl_crystal_F_000             492
_exptl_transmission_factor_min   ?
_exptl_transmission_factor_max   ?
_exptl_crystal_size_max          0.170
_exptl_crystal_size_mid          0.140
_exptl_crystal_size_min          0.060
_exptl_absorpt_coefficient_mu    6.221
_shelx_estimated_absorpt_T_min   0.418
_shelx_estimated_absorpt_T_max   0.707
_exptl_absorpt_correction_type   multi-scan
_exptl_absorpt_correction_T_min  0.3136
_exptl_absorpt_correction_T_max  0.7456
_exptl_absorpt_process_details   sadabs

_exptl_special_details           
; 
 ? 
;

_diffrn_ambient_temperature      293(2)
_diffrn_radiation_wavelength     0.71073
_diffrn_radiation_type           MoK\a
_diffrn_source                   ?
_diffrn_measurement_device_type  'Bruker APEX-II CCD'
_diffrn_measurement_method       '\f and \w scans'
_diffrn_detector_area_resol_mean ?
_diffrn_reflns_number            13556
_diffrn_reflns_av_unetI/netI     0.0357
_diffrn_reflns_av_R_equivalents  0.0506
_diffrn_reflns_limit_h_min       -10
_diffrn_reflns_limit_h_max       10
_diffrn_reflns_limit_k_min       -10
_diffrn_reflns_limit_k_max       10
_diffrn_reflns_limit_l_min       -11
_diffrn_reflns_limit_l_max       12
_diffrn_reflns_theta_min         2.073
_diffrn_reflns_theta_max         25.998
_diffrn_reflns_theta_full        25.242
_diffrn_measured_fraction_theta_max 0.993
_diffrn_measured_fraction_theta_full 0.993
_diffrn_reflns_Laue_measured_fraction_max 0.993
_diffrn_reflns_Laue_measured_fraction_full 0.993
_diffrn_reflns_point_group_measured_fraction_max 0.993
_diffrn_reflns_point_group_measured_fraction_full 0.993
_reflns_number_total             2914
_reflns_number_gt                2531
_reflns_threshold_expression     'I > 2\s(I)'
_reflns_Friedel_coverage         0.000
_reflns_Friedel_fraction_max     .
_reflns_Friedel_fraction_full    .

_reflns_special_details          
; 
 Reflections were merged by SHELXL according to the crystal 
 class for the calculation of statistics and refinement. 
  
 _reflns_Friedel_fraction is defined as the number of unique 
 Friedel pairs measured divided by the number that would be 
 possible theoretically, ignoring centric projections and 
 systematic absences. 
;

_computing_data_collection       'Bruker APEX2'
_computing_cell_refinement       'Bruker SAINT'
_computing_data_reduction        'Bruker SAINT'
_computing_structure_solution    'SHELXS-97 (Sheldrick 2008)'
_computing_structure_refinement  'SHELXL-2013 (Sheldrick, 2013)'
_computing_molecular_graphics    'Bruker SHELXTL'
_computing_publication_material  'Bruker SHELXTL'

_refine_special_details          
; 
 ? 
;
_refine_ls_structure_factor_coef Fsqd
_refine_ls_matrix_type           full
_refine_ls_weighting_scheme      calc
_refine_ls_weighting_details     
'w=1/[\s^2^(Fo^2^)+(0.1171P)^2^+14.9671P] where P=(Fo^2^+2Fc^2^)/3'
_atom_sites_solution_primary     ?
_atom_sites_solution_secondary   ?
_atom_sites_solution_hydrogens   geom
_refine_ls_hydrogen_treatment    constr
_refine_ls_extinction_method     none
_refine_ls_extinction_coef       .
_refine_ls_number_reflns         2914
_refine_ls_number_parameters     164
_refine_ls_number_restraints     72
_refine_ls_R_factor_all          0.0873
_refine_ls_R_factor_gt           0.0798
_refine_ls_wR_factor_ref         0.2527
_refine_ls_wR_factor_gt          0.2460
_refine_ls_goodness_of_fit_ref   1.118
_refine_ls_restrained_S_all      1.110
_refine_ls_shift/su_max          0.019
_refine_ls_shift/su_mean         0.001

loop_
_atom_site_label
_atom_site_type_symbol
_atom_site_fract_x
_atom_site_fract_y
_atom_site_fract_z
_atom_site_U_iso_or_equiv
_atom_site_adp_type
_atom_site_occupancy
_atom_site_site_symmetry_order
_atom_site_calc_flag
_atom_site_refinement_flags_posn
_atom_site_refinement_flags_adp
_atom_site_refinement_flags_occupancy
_atom_site_disorder_assembly
_atom_site_disorder_group
I1 I 0.69141(15) 0.77132(14) 0.03212(12) 0.0665(4) Uani 1 1 d . . . . .
I2 I 0.66947(16) 0.13134(13) 0.33134(14) 0.0715(4) Uani 1 1 d . . . . .
I3 I 0.11157(15) 0.27512(15) 0.56332(14) 0.0736(4) Uani 1 1 d . . . . .
N1 N 0.4682(15) 0.5692(15) 0.1864(13) 0.053(3) Uani 1 1 d . . . . .
C1 C 0.6181(16) 0.5777(18) 0.1473(15) 0.050(3) Uani 1 1 d . . . . .
C2 C 0.7122(15) 0.4474(16) 0.1835(15) 0.046(3) Uani 1 1 d . . . . .
C3 C 0.6100(18) 0.3558(17) 0.2527(17) 0.052(3) Uani 1 1 d . . . . .
C4 C 0.4591(16) 0.4296(17) 0.2570(15) 0.047(3) Uani 1 1 d . . . . .
C5 C 0.3184(18) 0.369(2) 0.3175(16) 0.056(4) Uani 1 1 d . . . . .
H5A H 0.3240 0.2605 0.3063 0.067 Uiso 1 1 calc R U . . .
H5B H 0.2290 0.4175 0.2685 0.067 Uiso 1 1 calc R U . . .
C6 C 0.295(2) 0.392(3) 0.4701(19) 0.074(5) Uani 1 1 d . . . . .
H6A H 0.2725 0.5003 0.4801 0.089 Uiso 1 1 calc R U . . .
H6B H 0.3899 0.3577 0.5170 0.089 Uiso 1 1 calc R U . . .
C7 C 0.880(2) 0.414(3) 0.160(2) 0.077(6) Uani 1 1 d . . . . .
H7A H 0.9182 0.4940 0.0999 0.116 Uiso 1 1 calc R U . . .
H7B H 0.8987 0.3192 0.1184 0.116 Uiso 1 1 calc R U . . .
H7C H 0.9321 0.4058 0.2446 0.116 Uiso 1 1 calc R U . . .
C8 C 0.339(2) 0.6868(19) 0.1636(18) 0.064(4) Uani 1 1 d D . . . .
H8A H 0.2444 0.6381 0.1538 0.077 Uiso 1 1 calc R U . A 1
H8B H 0.3575 0.7477 0.0791 0.077 Uiso 1 1 calc R U . A 1
C9 C 0.315(3) 0.790(2) 0.277(3) 0.054(4) Uani 0.5 1 d D U P B 1
H9A H 0.4148 0.8223 0.2961 0.064 Uiso 0.5 1 calc R U P B 1
H9B H 0.2817 0.7290 0.3575 0.064 Uiso 0.5 1 calc R U P B 1
C10 C 0.201(3) 0.931(3) 0.259(3) 0.052(3) Uani 0.5 1 d D U P B 1
H10 H 0.2029 1.0074 0.3180 0.063 Uiso 0.5 1 calc R U P B 1
C11 C 0.104(3) 0.945(4) 0.164(3) 0.047(4) Uani 0.5 1 d D U P B 1
H11A H 0.1031 0.8679 0.1057 0.057 Uiso 0.5 1 calc R U P B 1
H11B H 0.0346 1.0310 0.1530 0.057 Uiso 0.5 1 calc R U P B 1
C9' C 0.353(4) 0.806(3) 0.259(3) 0.053(4) Uani 0.5 1 d D U P B 2
H9'1 H 0.3054 0.7755 0.3467 0.064 Uiso 0.5 1 calc R U P B 2
H9'2 H 0.4613 0.8159 0.2735 0.064 Uiso 0.5 1 calc R U P B 2
C10' C 0.281(3) 0.948(3) 0.210(3) 0.054(3) Uani 0.5 1 d D U P B 2
H10' H 0.3363 1.0270 0.1732 0.065 Uiso 0.5 1 calc R U P B 2
C11' C 0.129(3) 0.959(3) 0.218(3) 0.043(4) Uani 0.5 1 d D U P B 2
H11C H 0.0780 0.8771 0.2552 0.051 Uiso 0.5 1 calc R U P B 2
H11D H 0.0727 1.0496 0.1871 0.051 Uiso 0.5 1 calc R U P B 2

loop_
_atom_site_aniso_label
_atom_site_aniso_U_11
_atom_site_aniso_U_22
_atom_site_aniso_U_33
_atom_site_aniso_U_23
_atom_site_aniso_U_13
_atom_site_aniso_U_12
I1 0.0744(8) 0.0656(7) 0.0601(7) 0.0006(5) 0.0075(5) -0.0182(6)
I2 0.0803(8) 0.0486(6) 0.0841(9) -0.0051(5) 0.0038(6) 0.0001(5)
I3 0.0736(8) 0.0672(8) 0.0779(8) 0.0018(6) 0.0185(6) -0.0102(6)
N1 0.049(7) 0.056(7) 0.055(7) -0.003(6) 0.001(5) -0.007(6)
C1 0.044(7) 0.054(8) 0.054(8) -0.015(7) 0.003(6) -0.007(6)
C2 0.039(6) 0.042(7) 0.057(8) -0.016(6) -0.003(6) 0.009(5)
C3 0.051(8) 0.044(8) 0.063(9) -0.014(7) -0.005(7) 0.002(6)
C4 0.044(7) 0.048(8) 0.053(8) -0.015(6) 0.007(6) -0.006(6)
C5 0.051(8) 0.066(10) 0.053(8) -0.007(7) -0.002(6) -0.011(7)
C6 0.076(12) 0.094(14) 0.058(10) -0.014(9) 0.020(9) -0.032(11)
C7 0.050(9) 0.095(14) 0.091(14) -0.029(11) 0.027(9) -0.016(9)
C8 0.053(9) 0.057(9) 0.081(12) 0.001(8) -0.004(8) -0.005(7)
C9 0.042(8) 0.040(6) 0.074(9) 0.007(6) 0.025(6) -0.002(5)
C10 0.040(8) 0.038(5) 0.074(9) 0.008(6) 0.026(6) -0.002(5)
C11 0.034(8) 0.030(6) 0.072(10) 0.010(7) 0.028(7) 0.003(6)
C9' 0.041(9) 0.040(6) 0.074(9) 0.007(6) 0.025(6) -0.002(5)
C10' 0.043(8) 0.040(5) 0.075(9) 0.008(6) 0.024(6) 0.000(5)
C11' 0.030(9) 0.025(6) 0.067(10) 0.011(7) 0.025(7) 0.003(6)

_geom_special_details            
; 
 All esds (except the esd in the dihedral angle between two l.s. planes) 
 are estimated using the full covariance matrix.  The cell esds are taken 
 into account individually in the estimation of esds in distances, angles 
 and torsion angles; correlations between esds in cell parameters are only 
 used when they are defined by crystal symmetry.  An approximate (isotropic) 
 treatment of cell esds is used for estimating esds involving l.s. planes. 
;

loop_
_geom_bond_atom_site_label_1
_geom_bond_atom_site_label_2
_geom_bond_distance
_geom_bond_site_symmetry_2
_geom_bond_publ_flag
I1 C1 2.111(16) . ?
I2 C3 2.091(15) . ?
I3 C6 2.120(18) . ?
N1 C1 1.350(19) . ?
N1 C4 1.37(2) . ?
N1 C8 1.47(2) . ?
C1 C2 1.37(2) . ?
C2 C3 1.38(2) . ?
C2 C7 1.47(2) . ?
C3 C4 1.41(2) . ?
C4 C5 1.47(2) . ?
C5 C6 1.54(2) . ?
C5 H5A 0.9700 . ?
C5 H5B 0.9700 . ?
C6 H6A 0.9700 . ?
C6 H6B 0.9700 . ?
C7 H7A 0.9600 . ?
C7 H7B 0.9600 . ?
C7 H7C 0.9600 . ?
C8 C9' 1.497(19) . ?
C8 C9 1.502(19) . ?
C8 H8A 0.9700 . ?
C8 H8B 0.9700 . ?
C9 C10 1.514(18) . ?
C9 H9A 0.9700 . ?
C9 H9B 0.9700 . ?
C10 C11 1.270(19) . ?
C10 H10 0.9300 . ?
C11 H11A 0.9300 . ?
C11 H11B 0.9300 . ?
C9' C10' 1.40(4) . ?
C9' H9'1 0.9700 . ?
C9' H9'2 0.9700 . ?
C10' C11' 1.307(19) . ?
C10' H10' 0.9300 . ?
C11' H11C 0.9300 . ?
C11' H11D 0.9300 . ?

loop_
_geom_angle_atom_site_label_1
_geom_angle_atom_site_label_2
_geom_angle_atom_site_label_3
_geom_angle
_geom_angle_site_symmetry_1
_geom_angle_site_symmetry_3
_geom_angle_publ_flag
C1 N1 C4 107.1(13) . . ?
C1 N1 C8 127.5(14) . . ?
C4 N1 C8 125.4(13) . . ?
N1 C1 C2 113.6(14) . . ?
N1 C1 I1 121.6(11) . . ?
C2 C1 I1 124.8(11) . . ?
C1 C2 C3 102.3(12) . . ?
C1 C2 C7 129.5(16) . . ?
C3 C2 C7 128.2(15) . . ?
C2 C3 C4 111.4(13) . . ?
C2 C3 I2 124.3(11) . . ?
C4 C3 I2 124.2(12) . . ?
N1 C4 C3 105.5(13) . . ?
N1 C4 C5 126.6(14) . . ?
C3 C4 C5 127.8(15) . . ?
C4 C5 C6 113.4(13) . . ?
C4 C5 H5A 108.9 . . ?
C6 C5 H5A 108.9 . . ?
C4 C5 H5B 108.9 . . ?
C6 C5 H5B 108.9 . . ?
H5A C5 H5B 107.7 . . ?
C5 C6 I3 113.0(12) . . ?
C5 C6 H6A 109.0 . . ?
I3 C6 H6A 109.0 . . ?
C5 C6 H6B 109.0 . . ?
I3 C6 H6B 109.0 . . ?
H6A C6 H6B 107.8 . . ?
C2 C7 H7A 109.5 . . ?
C2 C7 H7B 109.5 . . ?
H7A C7 H7B 109.5 . . ?
C2 C7 H7C 109.5 . . ?
H7A C7 H7C 109.5 . . ?
H7B C7 H7C 109.5 . . ?
N1 C8 C9' 108.2(18) . . ?
N1 C8 C9 113.0(16) . . ?
N1 C8 H8A 109.0 . . ?
C9 C8 H8A 109.0 . . ?
N1 C8 H8B 109.0 . . ?
C9 C8 H8B 109.0 . . ?
H8A C8 H8B 107.8 . . ?
C8 C9 C10 119(2) . . ?
C8 C9 H9A 107.5 . . ?
C10 C9 H9A 107.5 . . ?
C8 C9 H9B 107.5 . . ?
C10 C9 H9B 107.5 . . ?
H9A C9 H9B 107.0 . . ?
C11 C10 C9 120(3) . . ?
C11 C10 H10 120.2 . . ?
C9 C10 H10 120.2 . . ?
C10 C11 H11A 120.0 . . ?
C10 C11 H11B 120.0 . . ?
H11A C11 H11B 120.0 . . ?
C10' C9' C8 112(3) . . ?
C10' C9' H9'1 109.3 . . ?
C8 C9' H9'1 109.3 . . ?
C10' C9' H9'2 109.3 . . ?
C8 C9' H9'2 109.3 . . ?
H9'1 C9' H9'2 107.9 . . ?
C11' C10' C9' 115(2) . . ?
C11' C10' H10' 122.7 . . ?
C9' C10' H10' 122.7 . . ?
C10' C11' H11C 120.0 . . ?
C10' C11' H11D 120.0 . . ?
H11C C11' H11D 120.0 . . ?

loop_
_geom_torsion_atom_site_label_1
_geom_torsion_atom_site_label_2
_geom_torsion_atom_site_label_3
_geom_torsion_atom_site_label_4
_geom_torsion
_geom_torsion_site_symmetry_1
_geom_torsion_site_symmetry_2
_geom_torsion_site_symmetry_3
_geom_torsion_site_symmetry_4
_geom_torsion_publ_flag
C4 N1 C1 C2 2.3(17) . . . . ?
C8 N1 C1 C2 -179.7(14) . . . . ?
C4 N1 C1 I1 179.1(10) . . . . ?
C8 N1 C1 I1 -3(2) . . . . ?
N1 C1 C2 C3 -1.6(17) . . . . ?
I1 C1 C2 C3 -178.2(10) . . . . ?
N1 C1 C2 C7 -179.9(16) . . . . ?
I1 C1 C2 C7 3(2) . . . . ?
C1 C2 C3 C4 0.2(16) . . . . ?
C7 C2 C3 C4 178.5(16) . . . . ?
C1 C2 C3 I2 177.0(11) . . . . ?
C7 C2 C3 I2 -5(2) . . . . ?
C1 N1 C4 C3 -2.0(16) . . . . ?
C8 N1 C4 C3 -180.0(14) . . . . ?
C1 N1 C4 C5 -179.1(14) . . . . ?
C8 N1 C4 C5 3(2) . . . . ?
C2 C3 C4 N1 1.1(17) . . . . ?
I2 C3 C4 N1 -175.6(10) . . . . ?
C2 C3 C4 C5 178.1(14) . . . . ?
I2 C3 C4 C5 1(2) . . . . ?
N1 C4 C5 C6 -96(2) . . . . ?
C3 C4 C5 C6 87(2) . . . . ?
C4 C5 C6 I3 -171.2(12) . . . . ?
C1 N1 C8 C9' -75(2) . . . . ?
C4 N1 C8 C9' 103(2) . . . . ?
C1 N1 C8 C9 -90(2) . . . . ?
C4 N1 C8 C9 87(2) . . . . ?
N1 C8 C9 C10 171(2) . . . . ?
C9' C8 C9 C10 96(8) . . . . ?
C8 C9 C10 C11 15(4) . . . . ?
N1 C8 C9' C10' 154.3(19) . . . . ?
C9 C8 C9' C10' -95(8) . . . . ?
C8 C9' C10' C11' 75(4) . . . . ?

loop_
_geom_hbond_atom_site_label_D
_geom_hbond_atom_site_label_H
_geom_hbond_atom_site_label_A
_geom_hbond_distance_DH
_geom_hbond_distance_HA
_geom_hbond_distance_DA
_geom_hbond_angle_DHA
_geom_hbond_site_symmetry_A
C9' H9'2 I1 0.97 3.09 3.65(3) 118.2 .
C8 H8B I1 0.97 2.94 3.408(18) 110.8 .
C8 H8B I1 0.97 2.94 3.408(18) 110.8 .
C9' H9'2 I1 0.97 3.09 3.65(3) 118.2 .

_refine_diff_density_max         3.036
_refine_diff_density_min         -2.067
_refine_diff_density_rms         0.260

_shelxl_version_number           2013-4

_shelx_res_file                  
; 
TITL mo_d8v21344_0m_a.res in P-1 
CELL 0.71073 8.6649 8.8569 9.8661 84.893 88.222 84.477 
ZERR 2 0.0008 0.0008 0.0009 0.003 0.003 0.003 
LATT 1 
SFAC C  H  I  N 
UNIT 22 28 6 2 
OMIT -4   0   1 
OMIT    -2   0   1 
OMIT    -3   4   6 
OMIT    -3   5   3 
OMIT    -3   5   2 
OMIT  -3.00  52.00 
L.S. 10 
ACTA 
BOND $H 
FMAP 2 
PLAN 20 
LIST 4 
HTAB C9' I1 
HTAB C8 I1 
simu 0.004 c9 c9' c10 c11 c10' c11' 
dfix 1.50 0.02 c9 c10 c9 c10'   c8 c9 c8 c9' 
dfix 1.33 0.02 c10 c11 c10' c11' 
size 0.17 0.14 0.06 
wpdb -1 
mpla 
htab 
conf 
HTAB C8 I1 
HTAB C9' I1 
TEMP 20 
WGHT    0.117100   14.967100 
FVAR       0.44658 
I1    3    0.691406    0.771318    0.032120    11.00000    0.07437    0.06561 = 
         0.06009    0.00062    0.00753   -0.01825 
I2    3    0.669469    0.131337    0.331335    11.00000    0.08026    0.04861 = 
         0.08407   -0.00507    0.00382    0.00007 
I3    3    0.111575    0.275117    0.563316    11.00000    0.07358    0.06722 = 
         0.07789    0.00181    0.01851   -0.01024 
N1    4    0.468239    0.569166    0.186378    11.00000    0.04902    0.05580 = 
         0.05491   -0.00299    0.00115   -0.00668 
C1    1    0.618098    0.577689    0.147332    11.00000    0.04380    0.05379 = 
         0.05396   -0.01529    0.00255   -0.00696 
C2    1    0.712161    0.447446    0.183528    11.00000    0.03934    0.04235 = 
         0.05703   -0.01633   -0.00281    0.00878 
C3    1    0.610035    0.355763    0.252677    11.00000    0.05142    0.04410 = 
         0.06259   -0.01385   -0.00514    0.00193 
C4    1    0.459066    0.429636    0.256975    11.00000    0.04362    0.04790 = 
         0.05252   -0.01489    0.00739   -0.00599 
C5    1    0.318351    0.368656    0.317457    11.00000    0.05114    0.06584 = 
         0.05251   -0.00678   -0.00210   -0.01140 
AFIX  23 
H5A   2    0.323964    0.260544    0.306277    11.00000   -1.20000 
H5B   2    0.229034    0.417502    0.268508    11.00000   -1.20000 
AFIX   0 
C6    1    0.294506    0.392382    0.470086    11.00000    0.07593    0.09360 = 
         0.05820   -0.01360    0.01973   -0.03164 
AFIX  23 
H6A   2    0.272549    0.500339    0.480113    11.00000   -1.20000 
H6B   2    0.389895    0.357689    0.516950    11.00000   -1.20000 
AFIX   0 
C7    1    0.879872    0.413685    0.159530    11.00000    0.04992    0.09496 = 
         0.09090   -0.02939    0.02718   -0.01599 
AFIX 137 
H7A   2    0.918209    0.494042    0.099923    11.00000   -1.50000 
H7B   2    0.898718    0.319213    0.118388    11.00000   -1.50000 
H7C   2    0.932114    0.405772    0.244620    11.00000   -1.50000 
AFIX   0 
C8    1    0.338553    0.686785    0.163635    11.00000    0.05345    0.05701 = 
         0.08072    0.00126   -0.00354   -0.00518 
AFIX  23 
H8A   2    0.244423    0.638057    0.153847    11.00000   -1.20000 
H8B   2    0.357496    0.747654    0.079150    11.00000   -1.20000 
PART 1 
AFIX   0 
C9    1    0.314601    0.789771    0.276992    10.50000    0.04175    0.04009 = 
         0.07440    0.00735    0.02484   -0.00175 
AFIX  23 
H9A   2    0.414818    0.822313    0.296146    10.50000   -1.20000 
H9B   2    0.281687    0.728976    0.357456    10.50000   -1.20000 
AFIX   0 
C10   1    0.201377    0.930963    0.259382    10.50000    0.04039    0.03812 = 
         0.07353    0.00751    0.02599   -0.00190 
AFIX  43 
H10   2    0.202876    1.007406    0.318000    10.50000   -1.20000 
AFIX   0 
C11   1    0.104373    0.944516    0.164213    10.50000    0.03426    0.03015 = 
         0.07219    0.01001    0.02763    0.00270 
AFIX  93 
H11A  2    0.103094    0.867922    0.105721    10.50000   -1.20000 
H11B  2    0.034597    1.031038    0.152995    10.50000   -1.20000 
PART 2 
AFIX   0 
C9'   1    0.352501    0.806444    0.259450    10.50000    0.04148    0.04022 = 
         0.07438    0.00744    0.02461   -0.00211 
AFIX  23 
H9'1  2    0.305386    0.775547    0.346736    10.50000   -1.20000 
H9'2  2    0.461330    0.815879    0.273534    10.50000   -1.20000 
AFIX   0 
C10'  1    0.280720    0.947578    0.209566    10.50000    0.04258    0.03987 = 
         0.07495    0.00775    0.02354   -0.00046 
AFIX  43 
H10'  2    0.336291    1.026984    0.173173    10.50000   -1.20000 
AFIX   0 
C11'  1    0.129232    0.959203    0.218090    10.50000    0.02979    0.02548 = 
         0.06725    0.01093    0.02528    0.00344 
AFIX  93 
H11C  2    0.077999    0.877071    0.255190    10.50000   -1.20000 
H11D  2    0.072709    1.049605    0.187053    10.50000   -1.20000 
PART 0 
AFIX   0 
HKLF 4 
  
REM  mo_d8v21344_0m_a.res in P-1 
REM R1 =  0.0798 for    2531 Fo > 4sig(Fo)  and  0.0873 for all    2914 data 
REM    164 parameters refined using     72 restraints 
  
END 
  
WGHT      0.1181     14.7955 
  
REM Instructions for potential hydrogen bonds 
HTAB C8 I1 
HTAB C9' I1 
  
REM Highest difference peak  3.036,  deepest hole -2.067,  1-sigma level  0.260 
Q1    1   0.6833  0.5921 -0.0069  11.00000  0.05    1.39 
Q2    1   0.6968  0.9476  0.0637  11.00000  0.05    1.32 
Q3    1   0.6803  0.3052  0.3633  11.00000  0.05    1.13 
Q4    1   0.5927  0.1306  0.3625  11.00000  0.05    1.12 
Q5    1   0.6138  0.7930  0.0365  11.00000  0.05    1.05 
Q6    1   0.3276  0.5889  0.0383  11.00000  0.05    1.04 
Q7    1   0.7054  0.7852  0.1061  11.00000  0.05    0.99 
Q8    1   0.0753  0.2306  0.4753  11.00000  0.05    0.91 
Q9    1   0.7171  0.6849  0.0608  11.00000  0.05    0.89 
Q10   1   0.6744 -0.0493  0.2963  11.00000  0.05    0.87 
Q11   1   0.2952  0.8702 -0.0972  11.00000  0.05    0.84 
Q12   1   0.6931  0.0845  0.3553  11.00000  0.05    0.82 
Q13   1   0.3120  0.5168  0.6028  11.00000  0.05    0.77 
Q14   1   0.1053  0.0888  0.5264  11.00000  0.05    0.77 
Q15   1   0.8569  0.7163 -0.0020  11.00000  0.05    0.75 
Q16   1   0.6676  0.7617  0.2539  11.00000  0.05    0.73 
Q17   1   0.3055  0.7381  0.0776  11.00000  0.05    0.69 
Q18   1   0.6666  0.5429  0.1761  11.00000  0.05    0.67 
Q19   1   0.9156  0.3843  0.3869  11.00000  0.05    0.66 
Q20   1   0.5208  0.4410  0.3128  11.00000  0.05    0.65 
;
_shelx_res_checksum              19096
####################################################################### 
# 
# This file contains crystal structure data downloaded from the 
# Cambridge Structural Database (CSD) hosted by the Cambridge 
# Crystallographic Data Centre (CCDC).
# 
# Full information about CCDC data access policies and citation 
# guidelines are available at http://www.ccdc.cam.ac.uk/access/V1 
# 
# Audit and citation data items may have been added by the CCDC. 
# Please retain this information to preserve the provenance of 
# this file and to allow appropriate attribution of the data. 
# 
#######################################################################

data_mo_d8v22040_0m
_database_code_depnum_ccdc_archive 'CCDC 2142800'
loop_
_audit_author_name
_audit_author_address
'Min Shi'
;Shanghai Institute of Organic Chemistry
China
;
_audit_update_record             
;
2022-01-18 deposited with the CCDC.	2023-06-23 downloaded from the CCDC.
;

_audit_creation_method           SHELXL-2013
_chemical_name_systematic        
; 
 ? 
;
_chemical_name_common            ?
_chemical_melting_point          ?
_chemical_formula_moiety         ?
_chemical_formula_sum            'C16 H18 I2 N2 O3 S'
_chemical_formula_weight         572.18

loop_
_atom_type_symbol
_atom_type_description
_atom_type_scat_dispersion_real
_atom_type_scat_dispersion_imag
_atom_type_scat_source
C C 0.0033 0.0016 'International Tables Vol C Tables 4.2.6.8 and 6.1.1.4'
H H 0.0000 0.0000 'International Tables Vol C Tables 4.2.6.8 and 6.1.1.4'
I I -0.4742 1.8119 'International Tables Vol C Tables 4.2.6.8 and 6.1.1.4'
N N 0.0061 0.0033 'International Tables Vol C Tables 4.2.6.8 and 6.1.1.4'
O O 0.0106 0.0060 'International Tables Vol C Tables 4.2.6.8 and 6.1.1.4'
S S 0.1246 0.1234 'International Tables Vol C Tables 4.2.6.8 and 6.1.1.4'

_space_group_crystal_system      monoclinic
_space_group_IT_number           14
_space_group_name_H-M_alt        'P 21/c'
_space_group_name_Hall           '-P 2ybc'

_shelx_space_group_comment       
; 
The symmetry employed for this shelxl refinement is uniquely defined 
by the following loop, which should always be used as a source of 
symmetry information in preference to the above space-group names. 
They are only intended as comments. 
;

loop_
_space_group_symop_operation_xyz
'x, y, z'
'-x, y+1/2, -z+1/2'
'-x, -y, -z'
'x, -y-1/2, z-1/2'

_cell_length_a                   11.5550(4)
_cell_length_b                   8.3352(2)
_cell_length_c                   20.4748(6)
_cell_angle_alpha                90
_cell_angle_beta                 105.3480(10)
_cell_angle_gamma                90
_cell_volume                     1901.66(10)
_cell_formula_units_Z            4
_cell_measurement_temperature    293(2)
_cell_measurement_reflns_used    9978
_cell_measurement_theta_min      5.305
_cell_measurement_theta_max      54.986

_exptl_crystal_description       prismatic
_exptl_crystal_colour            colorless
_exptl_crystal_density_meas      ?
_exptl_crystal_density_method    ?
_exptl_crystal_density_diffrn    1.999
_exptl_crystal_F_000             1096
_exptl_transmission_factor_min   ?
_exptl_transmission_factor_max   ?
_exptl_crystal_size_max          0.200
_exptl_crystal_size_mid          0.150
_exptl_crystal_size_min          0.120
_exptl_absorpt_coefficient_mu    3.434
_shelx_estimated_absorpt_T_min   0.547
_shelx_estimated_absorpt_T_max   0.683
_exptl_absorpt_correction_type   multi-scan
_exptl_absorpt_correction_T_min  0.4144
_exptl_absorpt_correction_T_max  0.7456
_exptl_absorpt_process_details   sadabs

_exptl_special_details           
; 
 ? 
;

_diffrn_ambient_temperature      293(2)
_diffrn_radiation_wavelength     0.71073
_diffrn_radiation_type           MoK\a
_diffrn_source                   ?
_diffrn_measurement_device_type  'Bruker APEX-II CCD'
_diffrn_measurement_method       '\f and \w scans'
_diffrn_detector_area_resol_mean ?
_diffrn_reflns_number            18606
_diffrn_reflns_av_unetI/netI     0.0234
_diffrn_reflns_av_R_equivalents  0.0337
_diffrn_reflns_limit_h_min       -14
_diffrn_reflns_limit_h_max       14
_diffrn_reflns_limit_k_min       -10
_diffrn_reflns_limit_k_max       10
_diffrn_reflns_limit_l_min       -25
_diffrn_reflns_limit_l_max       25
_diffrn_reflns_theta_min         2.652
_diffrn_reflns_theta_max         26.000
_diffrn_reflns_theta_full        25.242
_diffrn_measured_fraction_theta_max 0.991
_diffrn_measured_fraction_theta_full 0.990
_diffrn_reflns_Laue_measured_fraction_max 0.991
_diffrn_reflns_Laue_measured_fraction_full 0.990
_diffrn_reflns_point_group_measured_fraction_max 0.991
_diffrn_reflns_point_group_measured_fraction_full 0.990
_reflns_number_total             3710
_reflns_number_gt                3420
_reflns_threshold_expression     'I > 2\s(I)'
_reflns_Friedel_coverage         0.000
_reflns_Friedel_fraction_max     .
_reflns_Friedel_fraction_full    .

_reflns_special_details          
; 
 Reflections were merged by SHELXL according to the crystal 
 class for the calculation of statistics and refinement. 
  
 _reflns_Friedel_fraction is defined as the number of unique 
 Friedel pairs measured divided by the number that would be 
 possible theoretically, ignoring centric projections and 
 systematic absences. 
;

_computing_data_collection       'Bruker APEX2'
_computing_cell_refinement       'Bruker SAINT'
_computing_data_reduction        'Bruker SAINT'
_computing_structure_solution    'SHELXS-97 (Sheldrick 2008)'
_computing_structure_refinement  'SHELXL-2013 (Sheldrick, 2013)'
_computing_molecular_graphics    'Bruker SHELXTL'
_computing_publication_material  'Bruker SHELXTL'

_refine_special_details          
; 
 ? 
;
_refine_ls_structure_factor_coef Fsqd
_refine_ls_matrix_type           full
_refine_ls_weighting_scheme      calc
_refine_ls_weighting_details     
'w=1/[\s^2^(Fo^2^)+(0.0222P)^2^+2.1135P] where P=(Fo^2^+2Fc^2^)/3'
_atom_sites_solution_primary     ?
_atom_sites_solution_secondary   ?
_atom_sites_solution_hydrogens   geom
_refine_ls_hydrogen_treatment    constr
_refine_ls_extinction_method     none
_refine_ls_extinction_coef       .
_refine_ls_number_reflns         3710
_refine_ls_number_parameters     219
_refine_ls_number_restraints     0
_refine_ls_R_factor_all          0.0277
_refine_ls_R_factor_gt           0.0245
_refine_ls_wR_factor_ref         0.0587
_refine_ls_wR_factor_gt          0.0571
_refine_ls_goodness_of_fit_ref   1.071
_refine_ls_restrained_S_all      1.071
_refine_ls_shift/su_max          0.010
_refine_ls_shift/su_mean         0.000

loop_
_atom_site_label
_atom_site_type_symbol
_atom_site_fract_x
_atom_site_fract_y
_atom_site_fract_z
_atom_site_U_iso_or_equiv
_atom_site_adp_type
_atom_site_occupancy
_atom_site_site_symmetry_order
_atom_site_calc_flag
_atom_site_refinement_flags_posn
_atom_site_refinement_flags_adp
_atom_site_refinement_flags_occupancy
_atom_site_disorder_assembly
_atom_site_disorder_group
I1 I 0.81159(2) 0.93184(2) 0.69684(2) 0.03905(7) Uani 1 1 d . . . . .
I2 I 0.92537(2) 0.76911(3) 0.96347(2) 0.05807(9) Uani 1 1 d . . . . .
S1 S 0.52610(7) 0.60023(9) 0.65045(4) 0.03737(17) Uani 1 1 d . . . . .
O1 O 0.8781(2) 0.2884(2) 0.69505(12) 0.0406(5) Uani 1 1 d . . . . .
O2 O 0.5521(2) 0.7564(3) 0.62933(12) 0.0471(6) Uani 1 1 d . . . . .
O3 O 0.4059(2) 0.5590(3) 0.65039(13) 0.0541(6) Uani 1 1 d . . . . .
N1 N 0.7817(2) 0.4410(3) 0.75819(12) 0.0292(5) Uani 1 1 d . . . . .
N2 N 0.6032(2) 0.5826(3) 0.73143(12) 0.0333(5) Uani 1 1 d . . . . .
C1 C 0.8468(2) 0.4174(3) 0.71235(14) 0.0284(6) Uani 1 1 d . . . . .
C2 C 0.8705(2) 0.5800(3) 0.68790(13) 0.0274(6) Uani 1 1 d . . . . .
C3 C 0.8028(2) 0.6851(3) 0.70946(13) 0.0266(6) Uani 1 1 d . . . . .
C4 C 0.7365(2) 0.6054(3) 0.75527(13) 0.0272(5) Uani 1 1 d . . . . .
C5 C 0.5823(3) 0.4301(4) 0.76521(18) 0.0435(8) Uani 1 1 d . . . . .
H5A H 0.5120 0.3751 0.7380 0.052 Uiso 1 1 calc R U . . .
H5B H 0.5703 0.4524 0.8094 0.052 Uiso 1 1 calc R U . . .
C6 C 0.6947(3) 0.3272(4) 0.77208(18) 0.0426(7) Uani 1 1 d . . . . .
H6A H 0.7226 0.2830 0.8173 0.051 Uiso 1 1 calc R U . . .
H6B H 0.6794 0.2402 0.7395 0.051 Uiso 1 1 calc R U . . .
C7 C 0.9540(3) 0.6048(4) 0.64444(16) 0.0389(7) Uani 1 1 d . . . . .
H7A H 1.0353 0.5945 0.6715 0.058 Uiso 1 1 calc R U . . .
H7B H 0.9421 0.7101 0.6248 0.058 Uiso 1 1 calc R U . . .
H7C H 0.9384 0.5258 0.6091 0.058 Uiso 1 1 calc R U . . .
C8 C 0.7631(3) 0.6824(4) 0.82618(14) 0.0335(6) Uani 1 1 d . . . . .
H8A H 0.7425 0.7954 0.8215 0.040 Uiso 1 1 calc R U . . .
H8B H 0.7133 0.6320 0.8517 0.040 Uiso 1 1 calc R U . . .
C9 C 0.8930(3) 0.6650(4) 0.86453(15) 0.0429(8) Uani 1 1 d . . . . .
H9A H 0.9431 0.7176 0.8397 0.051 Uiso 1 1 calc R U . . .
H9B H 0.9144 0.5523 0.8686 0.051 Uiso 1 1 calc R U . . .
C10 C 0.5762(3) 0.4564(4) 0.60097(15) 0.0360(7) Uani 1 1 d . . . . .
C11 C 0.5403(3) 0.2980(4) 0.60178(18) 0.0464(8) Uani 1 1 d . . . . .
H11 H 0.4872 0.2683 0.6267 0.056 Uiso 1 1 calc R U . . .
C12 C 0.5842(3) 0.1841(4) 0.56516(19) 0.0507(9) Uani 1 1 d . . . . .
H12 H 0.5623 0.0771 0.5668 0.061 Uiso 1 1 calc R U . . .
C13 C 0.6598(3) 0.2279(5) 0.52642(18) 0.0493(9) Uani 1 1 d . . . . .
C14 C 0.6912(3) 0.3873(5) 0.52400(16) 0.0474(8) Uani 1 1 d . . . . .
H14 H 0.7410 0.4174 0.4971 0.057 Uiso 1 1 calc R U . . .
C15 C 0.6498(3) 0.5034(4) 0.56076(15) 0.0403(7) Uani 1 1 d . . . . .
H15 H 0.6710 0.6105 0.5585 0.048 Uiso 1 1 calc R U . . .
C16 C 0.7076(4) 0.1029(6) 0.4867(2) 0.0747(13) Uani 1 1 d . . . . .
H16A H 0.6422 0.0580 0.4524 0.112 Uiso 1 1 calc R U . . .
H16B H 0.7470 0.0194 0.5167 0.112 Uiso 1 1 calc R U . . .
H16C H 0.7638 0.1520 0.4657 0.112 Uiso 1 1 calc R U . . .

loop_
_atom_site_aniso_label
_atom_site_aniso_U_11
_atom_site_aniso_U_22
_atom_site_aniso_U_33
_atom_site_aniso_U_23
_atom_site_aniso_U_13
_atom_site_aniso_U_12
I1 0.05040(13) 0.01966(10) 0.04600(13) 0.00387(8) 0.01086(9) 0.00175(8)
I2 0.07226(18) 0.06971(17) 0.03197(12) -0.01380(11) 0.01331(11) -0.01937(13)
S1 0.0320(4) 0.0381(4) 0.0405(4) -0.0107(3) 0.0070(3) 0.0047(3)
O1 0.0506(13) 0.0225(10) 0.0537(13) -0.0032(9) 0.0224(11) 0.0042(9)
O2 0.0531(14) 0.0380(12) 0.0442(13) -0.0032(10) 0.0026(11) 0.0115(10)
O3 0.0308(12) 0.0689(17) 0.0625(16) -0.0207(13) 0.0121(11) 0.0041(11)
N1 0.0385(13) 0.0204(11) 0.0319(12) 0.0016(9) 0.0148(10) 0.0002(9)
N2 0.0324(13) 0.0343(13) 0.0356(13) -0.0064(10) 0.0129(11) -0.0026(10)
C1 0.0303(14) 0.0240(13) 0.0302(14) -0.0021(11) 0.0068(11) 0.0013(11)
C2 0.0317(14) 0.0246(13) 0.0258(13) 0.0005(11) 0.0079(11) -0.0010(11)
C3 0.0346(15) 0.0192(12) 0.0251(13) -0.0003(10) 0.0063(11) -0.0019(11)
C4 0.0324(14) 0.0220(12) 0.0282(13) -0.0022(11) 0.0099(11) 0.0001(11)
C5 0.0453(18) 0.0411(17) 0.0500(19) -0.0027(15) 0.0229(16) -0.0113(14)
C6 0.0504(19) 0.0317(16) 0.0511(19) 0.0045(14) 0.0227(16) -0.0064(14)
C7 0.0464(18) 0.0371(16) 0.0386(16) 0.0060(13) 0.0208(14) 0.0045(14)
C8 0.0406(16) 0.0337(15) 0.0297(14) -0.0064(12) 0.0156(13) -0.0006(12)
C9 0.0449(18) 0.054(2) 0.0306(15) -0.0146(14) 0.0114(14) -0.0046(15)
C10 0.0319(15) 0.0386(16) 0.0347(15) -0.0111(13) 0.0038(12) 0.0030(12)
C11 0.0431(19) 0.0468(19) 0.050(2) -0.0121(16) 0.0136(16) -0.0056(15)
C12 0.052(2) 0.0403(18) 0.055(2) -0.0153(16) 0.0056(17) 0.0003(16)
C13 0.0412(19) 0.060(2) 0.0405(18) -0.0199(16) 0.0001(15) 0.0118(16)
C14 0.0398(18) 0.066(2) 0.0361(17) -0.0117(16) 0.0098(14) 0.0038(16)
C15 0.0399(17) 0.0464(18) 0.0311(15) -0.0045(14) 0.0035(13) -0.0018(14)
C16 0.066(3) 0.082(3) 0.074(3) -0.035(2) 0.014(2) 0.021(2)

_geom_special_details            
; 
 All esds (except the esd in the dihedral angle between two l.s. planes) 
 are estimated using the full covariance matrix.  The cell esds are taken 
 into account individually in the estimation of esds in distances, angles 
 and torsion angles; correlations between esds in cell parameters are only 
 used when they are defined by crystal symmetry.  An approximate (isotropic) 
 treatment of cell esds is used for estimating esds involving l.s. planes. 
;

loop_
_geom_bond_atom_site_label_1
_geom_bond_atom_site_label_2
_geom_bond_distance
_geom_bond_site_symmetry_2
_geom_bond_publ_flag
I1 C3 2.079(3) . ?
I2 C9 2.144(3) . ?
S1 O2 1.429(2) . ?
S1 O3 1.431(2) . ?
S1 N2 1.668(3) . ?
S1 C10 1.764(3) . ?
O1 C1 1.217(3) . ?
N1 C1 1.363(4) . ?
N1 C4 1.463(3) . ?
N1 C6 1.464(4) . ?
N2 C5 1.497(4) . ?
N2 C4 1.499(4) . ?
C1 C2 1.495(4) . ?
C2 C3 1.326(4) . ?
C2 C7 1.490(4) . ?
C3 C4 1.513(4) . ?
C4 C8 1.542(4) . ?
C5 C6 1.531(5) . ?
C5 H5A 0.9700 . ?
C5 H5B 0.9700 . ?
C6 H6A 0.9700 . ?
C6 H6B 0.9700 . ?
C7 H7A 0.9600 . ?
C7 H7B 0.9600 . ?
C7 H7C 0.9600 . ?
C8 C9 1.506(4) . ?
C8 H8A 0.9700 . ?
C8 H8B 0.9700 . ?
C9 H9A 0.9700 . ?
C9 H9B 0.9700 . ?
C10 C11 1.385(5) . ?
C10 C15 1.388(4) . ?
C11 C12 1.387(5) . ?
C11 H11 0.9300 . ?
C12 C13 1.376(5) . ?
C12 H12 0.9300 . ?
C13 C14 1.382(5) . ?
C13 C16 1.513(5) . ?
C14 C15 1.386(5) . ?
C14 H14 0.9300 . ?
C15 H15 0.9300 . ?
C16 H16A 0.9600 . ?
C16 H16B 0.9600 . ?
C16 H16C 0.9600 . ?

loop_
_geom_angle_atom_site_label_1
_geom_angle_atom_site_label_2
_geom_angle_atom_site_label_3
_geom_angle
_geom_angle_site_symmetry_1
_geom_angle_site_symmetry_3
_geom_angle_publ_flag
O2 S1 O3 120.05(15) . . ?
O2 S1 N2 106.34(13) . . ?
O3 S1 N2 104.04(14) . . ?
O2 S1 C10 108.57(15) . . ?
O3 S1 C10 107.60(15) . . ?
N2 S1 C10 109.94(13) . . ?
C1 N1 C4 111.3(2) . . ?
C1 N1 C6 125.0(2) . . ?
C4 N1 C6 111.0(2) . . ?
C5 N2 C4 103.5(2) . . ?
C5 N2 S1 115.2(2) . . ?
C4 N2 S1 123.00(18) . . ?
O1 C1 N1 126.1(3) . . ?
O1 C1 C2 127.5(3) . . ?
N1 C1 C2 106.4(2) . . ?
C3 C2 C7 129.8(3) . . ?
C3 C2 C1 108.1(2) . . ?
C7 C2 C1 122.1(2) . . ?
C2 C3 C4 110.9(2) . . ?
C2 C3 I1 124.0(2) . . ?
C4 C3 I1 124.11(18) . . ?
N1 C4 N2 102.7(2) . . ?
N1 C4 C3 101.7(2) . . ?
N2 C4 C3 119.9(2) . . ?
N1 C4 C8 111.8(2) . . ?
N2 C4 C8 106.9(2) . . ?
C3 C4 C8 113.2(2) . . ?
N2 C5 C6 106.4(2) . . ?
N2 C5 H5A 110.5 . . ?
C6 C5 H5A 110.5 . . ?
N2 C5 H5B 110.5 . . ?
C6 C5 H5B 110.5 . . ?
H5A C5 H5B 108.6 . . ?
N1 C6 C5 103.2(2) . . ?
N1 C6 H6A 111.1 . . ?
C5 C6 H6A 111.1 . . ?
N1 C6 H6B 111.1 . . ?
C5 C6 H6B 111.1 . . ?
H6A C6 H6B 109.1 . . ?
C2 C7 H7A 109.5 . . ?
C2 C7 H7B 109.5 . . ?
H7A C7 H7B 109.5 . . ?
C2 C7 H7C 109.5 . . ?
H7A C7 H7C 109.5 . . ?
H7B C7 H7C 109.5 . . ?
C9 C8 C4 112.0(2) . . ?
C9 C8 H8A 109.2 . . ?
C4 C8 H8A 109.2 . . ?
C9 C8 H8B 109.2 . . ?
C4 C8 H8B 109.2 . . ?
H8A C8 H8B 107.9 . . ?
C8 C9 I2 110.7(2) . . ?
C8 C9 H9A 109.5 . . ?
I2 C9 H9A 109.5 . . ?
C8 C9 H9B 109.5 . . ?
I2 C9 H9B 109.5 . . ?
H9A C9 H9B 108.1 . . ?
C11 C10 C15 120.6(3) . . ?
C11 C10 S1 119.7(3) . . ?
C15 C10 S1 119.7(2) . . ?
C10 C11 C12 119.5(3) . . ?
C10 C11 H11 120.2 . . ?
C12 C11 H11 120.2 . . ?
C13 C12 C11 120.6(3) . . ?
C13 C12 H12 119.7 . . ?
C11 C12 H12 119.7 . . ?
C12 C13 C14 119.2(3) . . ?
C12 C13 C16 120.3(4) . . ?
C14 C13 C16 120.4(4) . . ?
C13 C14 C15 121.4(3) . . ?
C13 C14 H14 119.3 . . ?
C15 C14 H14 119.3 . . ?
C14 C15 C10 118.6(3) . . ?
C14 C15 H15 120.7 . . ?
C10 C15 H15 120.7 . . ?
C13 C16 H16A 109.5 . . ?
C13 C16 H16B 109.5 . . ?
H16A C16 H16B 109.5 . . ?
C13 C16 H16C 109.5 . . ?
H16A C16 H16C 109.5 . . ?
H16B C16 H16C 109.5 . . ?

loop_
_geom_torsion_atom_site_label_1
_geom_torsion_atom_site_label_2
_geom_torsion_atom_site_label_3
_geom_torsion_atom_site_label_4
_geom_torsion
_geom_torsion_site_symmetry_1
_geom_torsion_site_symmetry_2
_geom_torsion_site_symmetry_3
_geom_torsion_site_symmetry_4
_geom_torsion_publ_flag
O2 S1 N2 C5 176.2(2) . . . . ?
O3 S1 N2 C5 48.5(2) . . . . ?
C10 S1 N2 C5 -66.5(2) . . . . ?
O2 S1 N2 C4 -56.0(2) . . . . ?
O3 S1 N2 C4 176.4(2) . . . . ?
C10 S1 N2 C4 61.4(2) . . . . ?
C4 N1 C1 O1 -166.7(3) . . . . ?
C6 N1 C1 O1 -28.9(5) . . . . ?
C4 N1 C1 C2 12.9(3) . . . . ?
C6 N1 C1 C2 150.8(3) . . . . ?
O1 C1 C2 C3 168.5(3) . . . . ?
N1 C1 C2 C3 -11.2(3) . . . . ?
O1 C1 C2 C7 -9.2(5) . . . . ?
N1 C1 C2 C7 171.2(3) . . . . ?
C7 C2 C3 C4 -177.5(3) . . . . ?
C1 C2 C3 C4 5.1(3) . . . . ?
C7 C2 C3 I1 -8.2(4) . . . . ?
C1 C2 C3 I1 174.43(18) . . . . ?
C1 N1 C4 N2 115.0(2) . . . . ?
C6 N1 C4 N2 -29.0(3) . . . . ?
C1 N1 C4 C3 -9.7(3) . . . . ?
C6 N1 C4 C3 -153.6(2) . . . . ?
C1 N1 C4 C8 -130.7(3) . . . . ?
C6 N1 C4 C8 85.3(3) . . . . ?
C5 N2 C4 N1 36.1(3) . . . . ?
S1 N2 C4 N1 -96.6(2) . . . . ?
C5 N2 C4 C3 147.7(2) . . . . ?
S1 N2 C4 C3 15.0(3) . . . . ?
C5 N2 C4 C8 -81.7(3) . . . . ?
S1 N2 C4 C8 145.6(2) . . . . ?
C2 C3 C4 N1 2.3(3) . . . . ?
I1 C3 C4 N1 -167.01(18) . . . . ?
C2 C3 C4 N2 -109.9(3) . . . . ?
I1 C3 C4 N2 80.8(3) . . . . ?
C2 C3 C4 C8 122.4(3) . . . . ?
I1 C3 C4 C8 -47.0(3) . . . . ?
C4 N2 C5 C6 -31.2(3) . . . . ?
S1 N2 C5 C6 105.9(3) . . . . ?
C1 N1 C6 C5 -128.4(3) . . . . ?
C4 N1 C6 C5 9.6(3) . . . . ?
N2 C5 C6 N1 13.7(3) . . . . ?
N1 C4 C8 C9 50.6(3) . . . . ?
N2 C4 C8 C9 162.3(2) . . . . ?
C3 C4 C8 C9 -63.5(3) . . . . ?
C4 C8 C9 I2 -178.81(19) . . . . ?
O2 S1 C10 C11 -166.9(3) . . . . ?
O3 S1 C10 C11 -35.6(3) . . . . ?
N2 S1 C10 C11 77.1(3) . . . . ?
O2 S1 C10 C15 12.1(3) . . . . ?
O3 S1 C10 C15 143.4(3) . . . . ?
N2 S1 C10 C15 -103.9(3) . . . . ?
C15 C10 C11 C12 3.8(5) . . . . ?
S1 C10 C11 C12 -177.2(3) . . . . ?
C10 C11 C12 C13 -2.1(5) . . . . ?
C11 C12 C13 C14 -0.4(5) . . . . ?
C11 C12 C13 C16 179.9(4) . . . . ?
C12 C13 C14 C15 1.3(5) . . . . ?
C16 C13 C14 C15 -179.1(3) . . . . ?
C13 C14 C15 C10 0.4(5) . . . . ?
C11 C10 C15 C14 -3.0(5) . . . . ?
S1 C10 C15 C14 178.0(2) . . . . ?

loop_
_geom_hbond_atom_site_label_D
_geom_hbond_atom_site_label_H
_geom_hbond_atom_site_label_A
_geom_hbond_distance_DH
_geom_hbond_distance_HA
_geom_hbond_distance_DA
_geom_hbond_angle_DHA
_geom_hbond_site_symmetry_A
C9 H9A O1 0.97 2.43 3.353(4) 159.2 2_756
C6 H6B I1 0.97 3.23 4.020(3) 140.3 1_545
C6 H6A O3 0.97 2.58 3.138(4) 116.9 2_646
C9 H9A O1 0.97 2.43 3.353(4) 159.2 2_756
C6 H6B I1 0.97 3.23 4.020(3) 140.3 1_545
C6 H6A O3 0.97 2.58 3.138(4) 116.9 2_646
C6 H6A O3 0.97 2.58 3.138(4) 116.9 2_646
C6 H6B I1 0.97 3.23 4.020(3) 140.3 1_545
C9 H9A O1 0.97 2.43 3.353(4) 159.2 2_756

_refine_diff_density_max         0.567
_refine_diff_density_min         -0.776
_refine_diff_density_rms         0.070

_shelxl_version_number           2013-4

_shelx_res_file                  
; 
TITL mo_d8v22040_0m_a.res in P2(1)/c 
CELL 0.71073 11.555 8.3352 20.4748 90 105.348 90 
ZERR 4 0.0004 0.0002 0.0006 0 0.001 0 
LATT 1 
SYMM -X,0.5+Y,0.5-Z 
SFAC C  H  I  N  O  S 
UNIT 64 72 8 8 12 4 
OMIT  1   1   0 
OMIT -1 0 2 
OMIT 0 0 2 
OMIT  -3.00  52.00 
L.S. 7 
ACTA 
BOND $H 
FMAP 2 
PLAN 20 
LIST 4 
HTAB C9 O1_$3 
HTAB C6 I1_$2 
HTAB C6 O3_$1 
HTAB C9 O1_$3 
EQIV $3 -x+2, y+1/2, -z+3/2 
HTAB C6 I1_$2 
EQIV $2 x, y-1, z 
HTAB C6 O3_$1 
EQIV $1 -x+1, y-1/2, -z+3/2 
conf 
htab 
mpla 
wpdb -1 
size 0.20 0.15 0.12 
HTAB C6 O3_$1 
HTAB C6 I1_$2 
HTAB C9 O1_$3 
TEMP 20 
WGHT    0.022200    2.113500 
FVAR       0.39861 
I1    3    0.811588    0.931843    0.696840    11.00000    0.05040    0.01966 = 
         0.04600    0.00387    0.01086    0.00175 
I2    3    0.925367    0.769108    0.963467    11.00000    0.07226    0.06971 = 
         0.03197   -0.01380    0.01331   -0.01937 
S1    6    0.526099    0.600231    0.650446    11.00000    0.03201    0.03810 = 
         0.04052   -0.01066    0.00700    0.00469 
O1    5    0.878147    0.288426    0.695052    11.00000    0.05057    0.02253 = 
         0.05366   -0.00320    0.02244    0.00418 
O2    5    0.552100    0.756412    0.629329    11.00000    0.05311    0.03805 = 
         0.04423   -0.00324    0.00260    0.01148 
O3    5    0.405874    0.558967    0.650390    11.00000    0.03076    0.06891 = 
         0.06252   -0.02066    0.01205    0.00408 
N1    4    0.781737    0.440972    0.758188    11.00000    0.03849    0.02041 = 
         0.03190    0.00156    0.01476    0.00015 
N2    4    0.603184    0.582631    0.731428    11.00000    0.03236    0.03432 = 
         0.03557   -0.00643    0.01291   -0.00256 
C1    1    0.846788    0.417382    0.712354    11.00000    0.03033    0.02404 = 
         0.03021   -0.00208    0.00682    0.00129 
C2    1    0.870500    0.580027    0.687900    11.00000    0.03175    0.02462 = 
         0.02583    0.00045    0.00788   -0.00095 
C3    1    0.802772    0.685107    0.709455    11.00000    0.03465    0.01923 = 
         0.02514   -0.00034    0.00628   -0.00191 
C4    1    0.736459    0.605449    0.755270    11.00000    0.03245    0.02204 = 
         0.02823   -0.00216    0.00989    0.00015 
C5    1    0.582349    0.430102    0.765205    11.00000    0.04528    0.04108 = 
         0.04995   -0.00268    0.02287   -0.01133 
AFIX  23 
H5A   2    0.512000    0.375098    0.738045    11.00000   -1.20000 
H5B   2    0.570262    0.452355    0.809433    11.00000   -1.20000 
AFIX   0 
C6    1    0.694661    0.327230    0.772076    11.00000    0.05035    0.03169 = 
         0.05115    0.00445    0.02272   -0.00639 
AFIX  23 
H6A   2    0.722560    0.282953    0.817341    11.00000   -1.20000 
H6B   2    0.679366    0.240165    0.739478    11.00000   -1.20000 
AFIX   0 
C7    1    0.953996    0.604826    0.644444    11.00000    0.04642    0.03710 = 
         0.03862    0.00595    0.02076    0.00446 
AFIX 137 
H7A   2    1.035335    0.594515    0.671468    11.00000   -1.50000 
H7B   2    0.942077    0.710111    0.624797    11.00000   -1.50000 
H7C   2    0.938377    0.525831    0.609066    11.00000   -1.50000 
AFIX   0 
C8    1    0.763076    0.682380    0.826176    11.00000    0.04064    0.03367 = 
         0.02971   -0.00641    0.01562   -0.00059 
AFIX  23 
H8A   2    0.742463    0.795380    0.821548    11.00000   -1.20000 
H8B   2    0.713275    0.632017    0.851745    11.00000   -1.20000 
AFIX   0 
C9    1    0.893045    0.665050    0.864525    11.00000    0.04493    0.05382 = 
         0.03062   -0.01463    0.01137   -0.00459 
AFIX  23 
H9A   2    0.943081    0.717649    0.839682    11.00000   -1.20000 
H9B   2    0.914398    0.552253    0.868622    11.00000   -1.20000 
AFIX   0 
C10   1    0.576220    0.456351    0.600971    11.00000    0.03192    0.03864 = 
         0.03472   -0.01108    0.00379    0.00300 
C11   1    0.540313    0.298018    0.601784    11.00000    0.04309    0.04680 = 
         0.04997   -0.01212    0.01358   -0.00564 
AFIX  43 
H11   2    0.487162    0.268334    0.626714    11.00000   -1.20000 
AFIX   0 
C12   1    0.584183    0.184056    0.565157    11.00000    0.05217    0.04027 = 
         0.05470   -0.01535    0.00563    0.00026 
AFIX  43 
H12   2    0.562284    0.077066    0.566788    11.00000   -1.20000 
AFIX   0 
C13   1    0.659821    0.227859    0.526424    11.00000    0.04116    0.06029 = 
         0.04046   -0.01991    0.00013    0.01181 
C14   1    0.691153    0.387339    0.523996    11.00000    0.03983    0.06601 = 
         0.03614   -0.01172    0.00983    0.00384 
AFIX  43 
H14   2    0.741000    0.417408    0.497129    11.00000   -1.20000 
AFIX   0 
C15   1    0.649841    0.503352    0.560760    11.00000    0.03991    0.04642 = 
         0.03110   -0.00448    0.00349   -0.00184 
AFIX  43 
H15   2    0.671005    0.610467    0.558535    11.00000   -1.20000 
AFIX   0 
C16   1    0.707552    0.102868    0.486664    11.00000    0.06581    0.08174 = 
         0.07401   -0.03503    0.01396    0.02144 
AFIX 137 
H16A  2    0.642222    0.057984    0.452403    11.00000   -1.50000 
H16B  2    0.746960    0.019359    0.516689    11.00000   -1.50000 
H16C  2    0.763754    0.151970    0.465678    11.00000   -1.50000 
AFIX   0 
HKLF 4 
  
REM  mo_d8v22040_0m_a.res in P2(1)/c 
REM R1 =  0.0245 for    3420 Fo > 4sig(Fo)  and  0.0277 for all    3710 data 
REM    219 parameters refined using      0 restraints 
  
END 
  
WGHT      0.0200      2.2041 
  
REM Instructions for potential hydrogen bonds 
HTAB C6 O3_$1 
HTAB C6 I1_$2 
HTAB C9 O1_$3 
  
REM Highest difference peak  0.567,  deepest hole -0.776,  1-sigma level  0.070 
Q1    1   0.7625  0.9059  0.6592  11.00000  0.05    0.57 
Q2    1   0.8822  0.8426  0.9410  11.00000  0.05    0.56 
Q3    1   0.8404  0.7768  0.9649  11.00000  0.05    0.38 
Q4    1   0.7394  0.9169  0.7003  11.00000  0.05    0.37 
Q5    1   0.9398  0.7003  0.9425  11.00000  0.05    0.37 
Q6    1   0.7748  0.6445  0.7380  11.00000  0.05    0.34 
Q7    1   0.8741  0.9277  0.7537  11.00000  0.05    0.33 
Q8    1   0.8638  1.0451  0.7388  11.00000  0.05    0.33 
Q9    1   0.7562  0.6371  0.7930  11.00000  0.05    0.33 
Q10   1   0.8161  0.7711  0.7072  11.00000  0.05    0.31 
Q11   1   0.9681  0.7719  0.9967  11.00000  0.05    0.30 
Q12   1   0.7590  0.5231  0.7593  11.00000  0.05    0.29 
Q13   1   0.9916  0.7739  1.0139  11.00000  0.05    0.28 
Q14   1   0.6454 -0.0183  0.4793  11.00000  0.05    0.27 
Q15   1   0.5709  0.5783  0.6965  11.00000  0.05    0.27 
Q16   1   0.8805  0.7473  0.9069  11.00000  0.05    0.27 
Q17   1   0.9989  0.6589  1.0043  11.00000  0.05    0.26 
Q18   1   0.8791  0.7975  0.7451  11.00000  0.05    0.26 
Q19   1   0.7899  0.4194  0.7219  11.00000  0.05    0.25 
Q20   1   0.5251  0.3820  0.5829  11.00000  0.05    0.24 
;
_shelx_res_checksum              19150
